# Supplementary material for: Association between occupational testicular radiation exposure and lower male sex ratio of offspring among orthopedic surgeons
Source: PLoS One. 2021 Dec 31;16(12):e0262089. doi: 10.1371/journal.pone.0262089 (PMC8719764; doi:10.1371/journal.pone.0262089)
Supplement: S1 Dataset — (XLSX) [file pone.0262089.s001.xlsx]

## Sheet: dataset
idno	age_con	ofs_fem	dep_sur	dep_cat
1	35	0	0	1
1	36	0	0	1
1	38	1	0	1
2	30	0	0	0
3	28	0	0	0
3	30	0	0	1
4	36	1	0	0
5	26	0	0	0
5	29	0	0	0
6	41	0	0	0
7	34	1	1	0
7	36	1	1	0
8	27	0	0	0
8	31	0	0	0
8	36	1	1	0
9	32	1	1	0
10	32	1	0	1
11	31	1	0	1
11	34	0	0	1
12	31	0	1	0
12	33	1	1	0
13	31	1	0	1
13	35	1	1	0
14	36	0	0	0
15	32	1	1	0
16	44	0	0	0
16	47	0	0	0
17	33	1	0	0
17	35	0	0	0
17	36	1	0	0
18	30	1	1	0
18	32	1	1	0
19	35	1	1	0
20	32	0	0	1
20	34	0	0	1
21	36	1	0	1
21	37	1	0	1
22	34	1	1	0
23	29	1	1	0
23	30	1	1	0
23	33	0	1	0
23	35	0	1	0
24	32	0	0	0
25	28	0	0	1
25	31	0	0	1
26	31	0	0	0
27	37	1	0	0
27	39	0	0	0
28	31	0	0	0
29	31	0	0	0
29	32	1	0	0
29	35	1	0	0
29	38	0	0	0
30	31	0	1	0
30	34	1	1	0
31	45	1	0	1
32	33	1	0	1
33	26	0	0	0
34	36	0	0	0
34	40	0	0	0
35	30	0	0	0
36	28	1	0	1
37	31	0	0	1
37	33	0	0	1
38	34	0	0	1
38	37	0	0	1
39	35	1	0	1
39	37	0	0	1
40	49	0	0	1
40	49	1	0	1
41	39	0	0	0
42	32	0	0	0
42	34	0	0	0
42	37	0	0	0
43	48	1	0	0
43	49	0	0	0
43	51	0	0	0
44	30	1	0	0
45	41	0	0	1
46	30	0	0	1
46	33	0	0	1
47	35	0	0	1
47	38	0	0	1
48	40	0	1	0
48	42	0	1	0
48	44	1	1	0
49	31	1	1	0
49	33	1	1	0
50	29	1	1	0
50	32	0	1	0
51	27	0	1	0
51	30	1	1	0
52	47	0	0	0
52	50	1	0	0
53	38	1	0	0
54	38	0	0	0
55	26	0	0	0
55	29	1	0	0
56	33	1	0	0
56	37	1	0	0
56	41	1	0	0
57	29	1	0	0
58	32	1	0	0
58	35	0	0	0
59	45	0	0	0
60	34	0	0	0
60	37	1	0	0
61	35	1	0	0
62	60	1	0	0
